# Supplementary material for: Demonstration of Controlled Skyrmion Injection Across a Thickness Step
Source: Nano Lett. 2024 May 23;24(22):6813–20. doi: 10.1021/acs.nanolett.4c01605 (PMC11157652; doi:10.1021/acs.nanolett.4c01605)
Supplement: Supplementary file 1 — nl4c01605_si_001.zip [file nl4c01605_si_001.zip]

Archive with 31 entries (30 files):
- SupplementaryMovies/
- SupplementaryMovies/MovieS12.gif
- __MACOSX/SupplementaryMovies/._MovieS12.gif
- SupplementaryMovies/MovieS13.gif
- __MACOSX/SupplementaryMovies/._MovieS13.gif
- SupplementaryMovies/MovieS11.gif
- SupplementaryMovies/MovieS10.gif
- SupplementaryMovies/MovieS14.gif
- __MACOSX/SupplementaryMovies/._MovieS14.gif
- SupplementaryMovies/MovieS9.gif
- SupplementaryMovies/MovieS8.gif
- SupplementaryMovies/MovieS15.gif
- __MACOSX/SupplementaryMovies/._MovieS15.gif
- SupplementaryMovies/MovieS17.gif
- __MACOSX/SupplementaryMovies/._MovieS17.gif
- SupplementaryMovies/MovieS16.gif
- __MACOSX/SupplementaryMovies/._MovieS16.gif
- SupplementaryMovies/MovieS6.gif
- SupplementaryMovies/MovieS7.gif
- SupplementaryMovies/MovieS18.gif
- __MACOSX/SupplementaryMovies/._MovieS18.gif
- SupplementaryMovies/MovieS5.gif
- SupplementaryMovies/MovieS4.gif
- SupplementaryMovies/MovieS19.gif
- __MACOSX/SupplementaryMovies/._MovieS19.gif
- SupplementaryMovies/MovieS1.gif
- __MACOSX/SupplementaryMovies/._MovieS1.gif
- SupplementaryMovies/MovieS20.gif
- __MACOSX/SupplementaryMovies/._MovieS20.gif
- SupplementaryMovies/MovieS3.gif
- SupplementaryMovies/MovieS2.gif
